# Supplementary material for: Genome-Wide Identification, Phylogenetic and Expression Pattern Analysis of GATA Family Genes in Cucumber (Cucumis sativus L.)
Source: Plants (Basel). 2021 Aug 7;10(8):1626. doi: 10.3390/plants10081626 (PMC8401448; doi:10.3390/plants10081626)
Supplement: Supplementary file 1 [file plants-10-01626-s001.zip]

Archive with 5 entries (5 files):
- Additional File 1 Figure S1 The chromosomal distribution of cucumber GATA genes.tif
- Additional File 2 Table S1 Detail information of the conserved motifs of cucumber GATA genes.pdf
- Additional File 3 Table S2 The Detail syntenic relationships between cucumber and Arabidopsis GATA genes.pdf
- Additional File 4 Table S3 The Detail syntenic relationships between cucumber and rice GATA genes.pdf
- Additional File 5 Table S4 The downstream target genes of cucumber GATA family genes.pdf
